# Supplementary material for: Microglial REV-ERBα regulates inflammation and lipid droplet formation to drive tauopathy in male mice
Source: Nat Commun. 2023 Aug 25;14:5197. doi: 10.1038/s41467-023-40927-1 (PMC10457319; doi:10.1038/s41467-023-40927-1)
Supplement: Supplementary file 4 — Source data [file 41467_2023_40927_MOESM4_ESM.xlsx]

## Sheet: Fig.1 raw data
Figure 1c	Isolated microglia from Cx3cr1::CreERT2;Nr1d1fl/fl				Figure 1e	Cx3cr1::CreERT2;Nr1d1fl/fl (Tamoxifen, 20mg/Kg)						Cx3cr1::CreERT2;Nr1d1fl/fl (Tamoxifen, 20mg/Kg)						Cx3cr1::CreERT2;Nr1d1fl/fl (Tamoxifen, 20mg/Kg)
	Normalized mRNA levels					Normalized % area						Normalized % area						Normalized % area
	mouse #	Cre-	Cre+	SET1		GFAP	Male		Female			IBA1	Male		Female			CD68	Male		Female
	1	0.889936	0.023727			mouse #	Cre-	Cre+	Cre-	Cre+		mouse #	Cre-	Cre+	Cre-	Cre+		mouse #	Cre-	Cre+	Cre-	Cre+
	2	0.910823	0.028384			1	0.630976	2.53263	1.86581	1.63176		1	0.364083	0.850152	1.1062	0.917288		1	0.926471	1.27941	1.8007	0.876905
	3	1.05608	0.020791			2	1.75441	1.62407	0.631862	2.32813		2	0.604776	0.308359	0.873595	0.502336		2	1.03922	0.598039	0.923798	0.787808
	4	1.20506	0.026616			3	0.614616	0.921105	0.496227	2.61056		3	1	0.389604	0.753631	0.699583
	5	1.02462	0.029391			4	0.878487	1.26336	1.0061	1.12735		4	1.30421	0.7411	1.26657	0.880759
	6	0.913485	0.041402			5	1.12151	0.673286	0.855228	1.67694		5	0.695793	0.682848	0.677507	1.31436
						6			1.33244	1.8874		6			1.50745	2.00203		3	1.03431	0.284314	0.553341	1.29895
	7	1.04621	0.190847	SET2		7			0.607239			7			0.54878			4	1.06493	1.27273	0.722157	0.943396
	8	1.05069	0.186409			8			0.829759			8			0.748645			5	0.935065	1.4026	1.01415	1.41509
	9	0.9031	0.164992			9			1.37533			9			1.51761			6			1.48585	1.79245
																		7			0.613208
	10	0.826391	0.00949219	SET3		two-tailed t-test	P Value summary	P Value				two-tailed t-test	P Value summary	P Value				8			0.849057
	11	0.931934	0.0254926			Cre- vs Cre+	**	0.0055				Cre- vs Cre+	ns	0.6287				9			1.03774
	12	0.873425	0.0273297
	13	1.12671	0.0289453															two-tailed t-test	P Value summary	P Value
	14	1.04414	0.037557															Cre- vs Cre+	ns	0.571
	15	1.19739	0.0261902
	two-tailed t-test	P Value summary	P Value
	Cre- vs Cre+	****	<0.0001
Figure 1f	Cultured microglia from CAG::CreERT2;Nr1d1fl/fl (4-OHT, 1.5μM)
	Nr1d1	Normalized mRNA levels
	Replicate	Cre-	Cre+
	1	0.826391	0.009492
	2	0.931934	0.025493
	3	0.873425	0.02733
	4	1.12671	0.028945
	5	1.04415	0.037557
	6	1.19739	0.02619
	two-tailed t-test	P Value summary	P Value
	Cre- vs Cre+	****	<0.0001
	Cultured microglia from CAG::CreERT2;Nr1d1fl/fl (4-OHT, 1.5μM)
	Il-1b	Normalized mRNA levels
	Replicate	Cre-	Cre+
	1	1.00424	2.05207
	2	0.966418	2.23009
	3	0.825946	2.05894
	4	1.04378	2.53367
	5	1.08413	2.41556
	6	1.07548	2.53865
	two-tailed t-test	P Value summary	P Value
	Cre- vs Cre+	****	<0.0001
	Cultured microglia from CAG::CreERT2;Nr1d1fl/fl (4-OHT, 1.5μM)
	Il-6	Normalized mRNA levels
	Replicate	Cre-	Cre+
	1	1.13631	2.67426
	2	0.964094	2.82323
	3	0.338814	3.13408
	4	1.17767	3.11962
	5	1.71575	4.56129
	6	0.667368	1.98078
	two-tailed t-test	P Value summary	P Value
	Cre- vs Cre+	***	0.0004

## Sheet: Fig.2 raw data
Figure 2c	PS19;Cx3cr1::CreERT2;Nr1d1fl/fl (Tamoxifen, 20mg/Kg)						PS19;Cx3cr1::CreERT2;Nr1d1fl/fl (Tamoxifen, 20mg/Kg)
	Normalized % area						Normalized % area
	AT8 (Male)	HIP		EC			AT8 (Female)	HIP		EC
	mouse #	PS19;Cre-	PS19;Cre+	PS19;Cre-	PS19;Cre+		mouse #	PS19;Cre-	PS19;Cre+	PS19;Cre-	PS19;Cre+
	1	0.167598	5.92737	1.80933	2.64706		1	0.619981	1.97946	0.471281	1.31959
	2	1.8324	2.44972	0.190669	1.8925		2	1.03455	0.0522876	1.54345	0.441826
	3	1.34098	3.38268	1.10927	3.54564		3	0.900093	0.377575	0.742268	1.0173
	4	0.65902	7.42458	0.890728	2.5355		4	1.44538	0.323886	1.243	2.25946
	5		1.90302		2.0426		5	0.127977		0.054054
	6		2.35558		3.78642		6	2.70964		2.77405
	7		3.92388		1.17798		7	0.162381		0.171892
	8				5.11838
	Male	HIP		EC			Female	HIP		EC
	two-tailed t-test	P value summary	P Value	P value summary	P Value		two-tailed t-test	P value summary	P Value	P value summary	P Value
	PS19;Cre- vs PS19;Cre+	*	0.025	*	0.022		PS19;Cre- vs PS19;Cre+	ns	0.5818	ns	0.6535
Figure 2d	PS19;Cx3cr1::CreERT2;Nr1d1fl/fl (Tamoxifen, 20mg/Kg)				PS19;Cx3cr1::CreERT2;Nr1d1fl/fl (Tamoxifen, 20mg/Kg)
	Cre (Male)	Normalized mRNA levels			Il-1b (Male)	Normalized mRNA levels
	mouse #	PS19;Cre-	PS19;Cre+		mouse #	PS19;Cre-	PS19;Cre+
	1	1.07489	881.736		1	1.73592	4.15914
	2	0.925112	1072.2		2	0.264075	4.06731
	3	1.68667	913.221		3	0.852799	2.94699
	4	0.313325	1231.99		4	1.1472	5.45764
	5		950.399		5		2.59588
	6		1368.03		6		0.82045
	7		1082.28		7		2.37274
	8		2333.74		8		1.44296
	two-tailed t-test	P Value summary	P Value		two-tailed t-test	P Value summary	P Value
	PS19;Cre- vs PS19;Cre+	***	0.0005		PS19;Cre- vs PS19;Cre+	*	0.0339
	PS19;Cx3cr1::CreERT2;Nr1d1fl/fl (Tamoxifen, 20mg/Kg)				PS19;Cx3cr1::CreERT2;Nr1d1fl/fl (Tamoxifen, 20mg/Kg)
	C1q (Male)	Normalized mRNA levels			Tnfa (Male)	Normalized mRNA levels
	mouse #	PS19;Cre-	PS19;Cre+		mouse #	PS19;Cre-	PS19;Cre+
	1	1.49017	1.72354		1	1.66828	3.08527
	2	0.509833	3.71184		2	0.331722	3.45214
	3	0.947487	1.68552		3	0.790592	3.38292
	4	1.05251	3.50748		4	1.20941	4.02629
	5		1.44091		5		1.32421
	6		2.16193		6		1.96435
	7		1.08206		7		1.24072
	8		2.55709		8		1.78966
	two-tailed t-test	P Value summary	P Value		two-tailed t-test	P Value summary	P Value
	PS19;Cre- vs PS19;Cre+	*	0.0359		PS19;Cre- vs PS19;Cre+	*	0.0253
	PS19;Cx3cr1::CreERT2;Nr1d1fl/fl (Tamoxifen, 20mg/Kg)				PS19;Cx3cr1::CreERT2;Nr1d1fl/fl (Tamoxifen, 20mg/Kg)
	Aif1 (Male)	Normalized mRNA levels			Cd68 (Male)	Normalized mRNA levels
	mouse #	PS19;Cre-	PS19;Cre+		mouse #	PS19;Cre-	PS19;Cre+
	1	1.38	1.48681		1	1.58361	1.62236
	2	0.620005	2.50328		2	0.416385	2.33853
	3	0.916544	1.56977		3	0.990638	1.46347
	4	1.08346	2.44437		4	1.00936	3.2226
	5		1.43107		5		1.78931
	6		1.72972		6		2.64709
	7		1.28427		7		1.3664
	8		2.47361		8		3.20391
	two-tailed t-test	P Value summary	P Value		two-tailed t-test	P Value summary	P Value
	PS19;Cre- vs PS19;Cre+	*	0.0129		PS19;Cre- vs PS19;Cre+	*	0.0165
Figure 2e	PS19;Cx3cr1::CreERT2;Nr1d1fl/fl (Tamoxifen, 20mg/Kg)				PS19;Cx3cr1::CreERT2;Nr1d1fl/fl (Tamoxifen, 20mg/Kg)
	Cre (Female)	Normalized mRNA levels			Il-1b (Female)	Normalized mRNA levels
	mouse #	PS19;Cre-	PS19;Cre+		mouse #	PS19;Cre-	PS19;Cre+
	1	1.00902	701.714		1	1.02397	0.109271
	2	0.952454	583.572		2	0.14773	0.136701
	3	1.42386	795.198		3	1.62392	1.13191
	4	0.614669	853.533		4	1.20438	1.26721
	5	0.565098			5	0.452017
	6	0.636255			6	1.11837
	7	1.79865			7	1.42961
	two-tailed t-test	P Value summary	P Value		two-tailed t-test	P Value summary	P Value
	PS19;Cre- vs PS19;Cre+	****	<0.0001		PS19;Cre- vs PS19;Cre+	ns	0.36
	PS19;Cx3cr1::CreERT2;Nr1d1fl/fl (Tamoxifen, 20mg/Kg)				PS19;Cx3cr1::CreERT2;Nr1d1fl/fl (Tamoxifen, 20mg/Kg)
	C1q (Female)	Normalized mRNA levels			Tnfa (Female)	Normalized mRNA levels
	mouse #	PS19;Cre-	PS19;Cre+		mouse #	PS19;Cre-	PS19;Cre+
	1	1.38226	0.206971		1	1.16083	0.441695
	2	0.190364	0.288377		2	0.338526	0.325029
	3	1.59993	0.818577		3	1.04355	1.14634
	4	0.827454	1.08594		4	1.45709	1.28138
	5	0.478076			5	0.447858
	6	1.48423			6	1.30145
	7	1.03769			7	1.25069
	two-tailed t-test	P Value summary	P Value		two-tailed t-test	P Value summary	P Value
	PS19;Cre- vs PS19;Cre+	ns	0.2323		PS19;Cre- vs PS19;Cre+	ns	0.4952
	PS19;Cx3cr1::CreERT2;Nr1d1fl/fl (Tamoxifen, 20mg/Kg)				PS19;Cx3cr1::CreERT2;Nr1d1fl/fl (Tamoxifen, 20mg/Kg)
	Aif1 (Female)	Normalized mRNA levels			Cd68 (Female)	Normalized mRNA levels
	mouse #	PS19;Cre-	PS19;Cre+		mouse #	PS19;Cre-	PS19;Cre+
	1	1.30612	0.414962		1	1.52967	0.229533
	2	0.332181	0.49149		2	0.232146	0.268564
	3	1.37818	0.739014		3	1.46447	0.618688
	4	0.983526	0.905088		4	0.773711	0.938046
	5	0.528959			5	0.414731
	6	1.55715			6	1.72957
	7	0.913895			7	0.855702
	two-tailed t-test	P Value summary	P Value		two-tailed t-test	P Value summary	P Value
	PS19;Cre- vs PS19;Cre+	ns	0.1733		PS19;Cre- vs PS19;Cre+	ns	0.1644
Figure 2f	PS19;Cx3cr1::CreERT2;Nr1d1fl/fl (Tamoxifen, 20mg/Kg)
	Normalized % area
	Male	GFAP		IBA1		CD68
	mouse #	PS19;Cre-	PS19;Cre+	PS19;Cre-	PS19;Cre+	PS19;Cre-	PS19;Cre+
	1	0.064735	2.19872	0.525621	2.23842	0.355491	2.34104
	2	1.93527	2.74518	1.47438	2.83093	1.64451	1.66763
	3	1.64978	1.71634	1.17845	1.08407	0.544743	1.47688
	4	0.35022	3.14117	0.821548	1.67014	1.45526	2.89306
	5		3.77491		2.59374		5.37808
	6		1.36984		2.2988		1.24944
	7		3.42431		1.14965		5.17114
					2.09767
		GFAP		IBA1		CD68
	two-tailed t-test	P Value summary	P Value	P Value summary	P Value	P Value summary	P Value
	PS19;Cre- vs PS19;Cre+	*	0.019	*	0.019	ns	0.0694
	PS19;Cx3cr1::CreERT2;Nr1d1fl/fl (Tamoxifen, 20mg/Kg)
	Normalized % area
	Female	GFAP		IBA1		CD68
	mouse #	PS19;Cre-	PS19;Cre+	PS19;Cre-	PS19;Cre+	PS19;Cre-	PS19;Cre+
	1	0.82971	0.096988	0.717447	0.298641	1.18483	0.452739
	2	0.077402	0.087195	0.300932	0.395064	0.322697	0.49127
	3	2.0115	0.894243	2.1438	1.24188	1.61108	1.31141
	4	1.08138	0.602313	0.83782	0.835534	0.881397	0.975654
	5	0.315427		0.653869		0.359738
	6	0.094419		0.35021		0.28016
	7	2.59015		1.99592		2.3601
		GFAP		IBA1		CD68
	two-tailed t-test	P Value summary	P Value	P Value summary	P Value	P Value summary	P Value
	PS19;Cre- vs PS19;Cre+	ns	0.2939	ns	0.4811	ns	0.6628

## Sheet: Fig.3 raw data
Figure 3b	AAV-tau P301L;Cx3cr1::CreERT2;Nr1d1fl/fl (Tamoxifen, 20mg/Kg)			Figure 3c	AAV-tau P301L;Cx3cr1::CreERT2;Nr1d1fl/fl (Tamoxifen, 20mg/Kg)
	Normalized % area				Normalized % area
	AT8 (Male)	HIP			AT8 (Female)	HIP
	mouse #	Cre-	Cre+		mouse #	Cre-	Cre+
	1	0.207934	1.38167		1	1.1014	0.101466
	2	1.79207	1.04378		2	1.33241	1.04441
	3	1.44652	5.06156		3	0.938773	0.591841
	4	0.902406	2.9959		4	0.627424	1.14856
	5	0.65107	1.58276		5	0.630345	0.25784
	6		2.34747		6	1.36966	0.3516
	7		2.62968
	8		1.73262
	9		4.25668
	10		4.54679
	11		7.73128
	Male	HIP			Female	HIP
	two-tailed t-test	P value summary	P Value		two-tailed t-test	P value summary	P Value
	Cre- vs Cre+	*	0.0335		Cre- vs Cre+	ns	0.0878
Figure 3d	AAV-tau P301L;Cx3cr1::CreERT2;Nr1d1fl/fl (Tamoxifen, 20mg/Kg)
	Male	MC1+ cells (normalized to Cre-)		% area with MC1 (normalized to Cre-)
	mouse #	Cre-	Cre+	Cre-	Cre+
	1	2.88571	3.23095	0.563005	2.10952
	2	0.940476	2.65238	0.504602	1.71471
	3	1.47381	6.84762	0.217259	4.31014
	4	0.607143	3.78095	0.046722	2.71691
	5	0.088095	3.88809	0.000845	1.63061
	6	0.004762	1.52619		0.890062
	7		2.69524		1.80582
	8		2.25952		3.73078
	9		3.00952		1.78713
	10		1.18333		0.859692
	11		4.20238		5.95477
	Male	MC1+ cells (normalized to Cre-)		% area with MC1 (normalized to Cre-)
	two-tailed t-test	P value summary	P Value	P value summary	P Value
	Cre- vs Cre+	**	0.0071	**	0.0077
Figure 3e	AAV-tau P301L;Cx3cr1::CreERT2;Nr1d1fl/fl (Tamoxifen, 20mg/Kg)
	Female	MC1+ cells (normalized to Cre-)		% area with MC1 (normalized to Cre-)
	mouse #	Cre-	Cre+	Cre-	Cre+
	1	0.874463	1.26492	0.423365	1.47079
	2	0.96611	0.712172	0.691962	1.00649
	3	1.08926	0.090692	1.10035	0.01997
	4	1.07017	0.71578	1.78432	1.61408
	5	0.473409	0.366173	0.506432	0.218009
	6	1.52659	0.23714	1.49357	0.245091
	Male	MC1+ cells (normalized to Cre-)		% area with MC1 (normalized to Cre-)
	two-tailed t-test	P value summary	P Value	P value summary	P Value
	Cre- vs Cre+	ns	0.0792	ns	0.527
Figure 3f	AAV-tau P301L;Cx3cr1::CreERT2;Nr1d1fl/fl (Tamoxifen, 20mg/Kg)
	Normalized % area
	Male	GFAP		IBA1
	mouse #	Cre-	Cre+	Cre-	Cre+
	1	0.288413	2.5267	0.805298	1.9298
	2	1.71159	1.77479	1.1947	1.24901
	3	1.1317	1.27134	1.37371	1.23179
	4	1.09098	3.88013	0.775312	1.89934
	5	0.77732	3.41228	0.850983	1.3404
	6		1.03378		0.725828
	7		1.41068		1.60347
	8		1.93581		1.82097
	9		1.70753		1.68844
	10		1.05184		1.78398
	11		1.85674		1.8531
	Male	GFAP		IBA1
	two-tailed t-test	P value summary	P Value	P value summary	P Value
	Cre- vs Cre+	*	0.0458	*	0.0105
Figure 3g	AAV-tau P301L;Cx3cr1::CreERT2;Nr1d1fl/fl (Tamoxifen, 20mg/Kg)
	Normalized % area
	Female	GFAP		IBA1
	mouse #	Cre-	Cre+	Cre-	Cre+
	1	0.920701	0.897427	0.379822	0.640437
	2	1.00721	0.899769	0.966999	1.13192
	3	0.90299	0.438541	1.09867	0.87393
	4	1.1691	0.447229	1.5545	0.196291
	5	0.900134	0.731457	0.735027	0.587363
	6	1.09987	1.05068	1.26497	0.94533
	Female	GFAP		IBA1
	two-tailed t-test	P value summary	P Value	P value summary	P Value
	Cre- vs Cre+	*	0.0482	ns	0.2362

## Sheet: Fig.4 raw data
Figure 4d	Il-6 (Mixed sex, WT)	Normalized mRNA levels
	Replicate	VEH	LPS 50ng/ml
	1	0.656666	4608.76	SET1
	2	1.34333	5148.61
	3	1.17043	7285.39	SET2
	4	1.15807	6935.16
	5	0.671497	5951.19
	ONE Way ANOVA with Tukey post-hoc test	P Value summary	P Value
	VEH vs LPS 50ng/ml	****	<0.0001
	Il-1b (Mixed sex, WT)	Normalized mRNA levels
	Replicate	VEH	LPS 50ng/ml
	1	0.89559	749.653	SET1
	2	1.10441	818.379
	3	1.0173	1148.69	SET2
	4	1.082	1225.31
	5	0.900692	1393.86
	ONE Way ANOVA with Tukey post-hoc test	P Value summary	P Value
	VEH vs LPS 50ng/ml	****	<0.0001
Figure 4e	Cultured microglia (Mixed sex, WT)	Fold change
		BODIPY (MFI)
	Replicate	non stain	VEH	LPS 50ng/ml
	1	1.10582	31.0764	46.5368	SET1
	2	1.11423	24.2565	44.0434
	3	0.908199	27.082	40.1836
	4	0.925018
	5	1.07218
	6	0.874562
	7	1.08292	21.3767	26.5613	SET2
	8	0.975662	19.0506	26.7383
	9	0.99117	20.4049	24.2546
	10	1.04544	21.8561	29.412
	11	0.952401	20.9554	27.7036
	12	0.952401	23.6705
	13	1.01812	49.529	82.0181	SET3
	14	0.981884	50.7826	83.0471
	15			70.2536
	16			72.029
	17	1	53.0272	68.6565	SET4
	18	1	53.7687	68.8469
	19		52.7313	69.6157
	20		53.9184	68.466
	Tukey's multiple comparisons test	P Value summary	P Value
	non stain vs VEH	****	<0.0001
	VEH vs LPS 50ng/ml	**	0.0053
Figure 4g	Cultured microglia		BODIPY/cells
		Replicate	Cre-	Cre+
	Male	1	75	394.778
		2	4.42857	425.889
		3	30.4167	401.778
		4	16.7143	345.417
		5	102.167	215.454
	Female	6	120.091	283.5
		7	87.3	338.154
		8	46.7778	407.5
		9	10.3333
	two-tailed t-test	P Value summary	P Value
	Cre- vs Cre+	****	<0.0001
Figure 4h	Cultured microglia (Mixed sex, WT)	MFI (Median Fluoresence Intensity)
	Replicate	Cre-	Cre+
	1	2993	9348
	2	2934	10035
	3	2973	9685
	4	2889	10397
	5		10260
	6		11111
	Tukey's multiple comparisons test	P Value summary	P Value
	Cre- vs Cre+	****	<0.0001
Figure 4i	Cultured microglia (Mixed sex, WT)
	Plin2	Normalized mRNA levels
	Replicate	siControl	siRev-erbα
	1	0.964042	1.42454
	2	0.976385	1.46085
	3	1.05957	1.56932
	4	0.552609	1.90047
	5	1.2037	1.52686
	6	1.24369	1.1182
	Tukey's multiple comparisons test	P Value summary	P Value
	Cre- vs Cre+	**	0.0061

## Sheet: Fig.5 raw data
Figure 5a	Relative mRNA levels	Plin1		Plin2		Plin3		Plin4		Plin5		Nr1d1			Gender information
	Patient	Normal	AD	Normal	AD	Normal	AD	Normal	AD	Normal	AD	Normal	AD		Normal		AD
	1	45.9579	19.4118	51.4843	272.053	45.4159	391.019	10.2478	11.3017	4.19519	97.2738	8.02529	12.9829		1	Male	1	Female
	2	15.6464	24.2432	81.7326	97.7529	130.682	44.6377	7.42958	6.47324	26.3346	1.3229	7.72661	26.1718		2	Male	2	Female
	3	10.6655	37.2671	31.026	234.313	223.918	238.913	114.397	37.3004	26.8432	97.2893	9.75851	5.19575		3	Male	3	Female
	4	13.2614	159.845	123.056	140.969	125.258	257.234	134.078	58.4066	70.6617	49.4281	37.2192	5.17771		4	Male	4	Male
	5	17.5352	32.6201	220.453	116.021	202.448	268.97	20.1015	14.7226	10.1936	12.4542	98.5511	7.41701		5	Female	5	Female
	6	18.3987	28.5601	117.337	187.09	43.8191	411.915	11.3883	67.5167	65.8688	77.4418	66.0206	11.8437		6	Male	6	Female
	7	26.4964	40.2582	200.701	218.452	405.036	230.244	26.1701	14.5779	53.9111	69.059	30.073	22.8235		7	Male	7	Female
	8	8.74606	42.3136	78.7499	287.127	126.978	372.583	39.3641	31.368	17.5305	87.3548	274.209	8.75199		8	Male	8	Male
	9	12.1647	165.011	82.264	100.699	40.258	314.189	6.63172	14.4449	32.1174	78.3548	118.092	6.60862		9	Male	9	Male
	10	7.38937	204.133	87.4212	480.279	124.307	255.614	47.7378	27.4096	37.9279	25.3011	175.068	8.7115		10	Female	10	Male
	11	7.80436		104.364		134.908		8.31814		12.3913		71.7027			11	Female
	12	26.884		246.611		184.94		56.8138		24.9441		67.9052			12	Male
	13	14.9653		71.5154		128.762		20.1214		77.7702		60.4262			13	Male
	Multiple two-tailed t tests	P Value summary	P Value	P Value summary	P Value	P Value summary	P Value	P Value summary	P Value	P Value summary	P Value	P Value summary	P Value
	Control vs AD patient	ns	0.5687	*	0.025	***	0.0004	ns	>0.9999	ns	0.9975	*	0.0112
Figure 5e		Fold change normalized to 6pm Plin1 (from bulk RNA-seq)
		6am					6pm
	Replicate	Plin1	Plin2	Plin3	Plin4	Plin5	Plin1	Plin2	Plin3	Plin4	Plin5
	1	0	4739.74	1416.26	105.549	44.5554	0.652301	3349.57	1218.5	197.647	23.4828
	2	0	4403.95	1303.34	85.729	55.7021	1.47327	2800.69	1650.06	344.746	75.8735
	3	0	5473.25	1117.03	41.5452	24.7931	0.874427	2045.29	1045.81	263.203	112.801
	TWO Way ANOVA with Tukey post-hoc test	P Value summary	P Value
	6am Plin2 vs 6pm Plin2	****	<0.0001
Figure 5f		Fold change (from bulk RNA-seq)
		ZT0		ZT12
	Replicate	Plin2	Nr1d1	Plin2	Nr1d1
	1	0.972791	0.68747	1.46204	3.3665
	2	0.903872	0.574817	0.740101	3.99971
	3	1.12334	0.419777	0.797863	1.87136
	two-tailed t-test	P Value summary	P Value
	ZT0 Plin2 vs ZT12 Plin2	*	0.0122
	ZT0 Nr1d1 vs ZT12 Nr1d1	*	0.0365
Figure 5h		% area
	Mixed sex	IBA1		PLIN2
	mouse #	WT	RKO	WT	RKO
	1	2.355	4.505	0.02	0.134
	2	2.606	3.933	0.054	0.34
	3	2.209	3.025	0.02	0.114
	4	2.589		0.011
	two-tailed t-test	P Value summary	P Value
	WT IBA1 vs RKO IBA1	*	0.0147
	WT PLIN2 vs RKO PLIN2	*	0.0398

## Sheet: Fig.6 raw data
Figure 6a		MFI (Median Fluoresence Intensity)				Figure 6b	Plin2	Normalized mRNA levels				Il-1b	Normalized mRNA levels
	Cultured microglia (Mixed sex, WT)	BODIPY					Replicate (Mixed sex, WT)	VEH	OA 0.5μM	OA 1μM		Replicate (Mixed sex, WT)	VEH	OA 0.5μM	OA 1μM
	Replicate	non stain	VEH	OA 0.5μM	OA 1μM		1	1.04917	5.01978	9.87106		1	1.20118	9.65575	27.3766
	1	148	7003	10847	28573		2	0.971683	5.011	8.60006		2	1.34351	9.7915	27.8974
	2	145	6910	10775	28383		3	0.979145	5.57346	9.61938		3	0.455304	3.34778	10.3903
	3	147	7145	11328	27635
	4	140	7145	11366	26816		Tukey's multiple comparisons test	P Value summary	P Value			Tukey's multiple comparisons test	P Value summary	P Value
	5	143	6616	10282			VEH vs OA 0.5μM	****	<0.0001			VEH vs OA 0.5μM	ns	0.4373
	6	141	6705	10214			VEH vs OA 1μM	****	<0.0001			VEH vs OA 1μM	*	0.0139
	7	143	6980	10386			OA 0.5μM vs OA 1μM	****	<0.0001			OA 0.5μM vs OA 1μM	ns	0.0654
	8	143	7265	10282
	9	142					Il-6	Normalized mRNA levels
							Replicate (Mixed sex, WT)	VEH	OA 0.5μM	OA 1μM
	ONE Way ANOVA with Tukey post-hoc test	P Value summary	P Value				1	1.46249	11.7124	206.914
	VEH vs OA 0.5μM	****	<0.0001				2	1.14551	11.7339	164.934
	VEH vs OA 1μM	****	<0.0001				3	0.391997	5.91673	89.0119
	OA 0.5μM vs OA 1μM	****	<0.0001
							Tukey's multiple comparisons test	P Value summary	P Value
Figure 6c		MFI (Median Fluoresence Intensity)					VEH vs OA 0.5μM	ns	0.9484
	Cultured microglia (Mixed sex, WT)	BODIPY/cells					VEH vs OA 1μM	**	0.004
	Replicate	VEH	iDGAT1	OA	OA+iDGAT1		OA 0.5μM vs OA 1μM	**	0.0053
	1	25170	19172	37135	12292
	2	25240	19657	36827	12056
	3	25490	19332	41730	11725
	4			40700
	5			40139
	TWO Way ANOVA with Tukey post-hoc test	P Value summary	P Value
	VEH vs iDGAT1	***	0.0002
	VEH vs OA	****	<0.0001
	OA vs OA+iDAGT1	****	<0.0001
Figure 6g		MFI (Median Fluoresence Intensity)
	Cultured microglia (Male)	FITC-tau uptake
	Replicate	VEH	iDGAT1	OA	iDGAT1
	1	10384	9397	1459	3204
	2	10515	9097	1452	3117
	3	10754	9829	1427	3268
	4	10700	9683	1378
	5	10835	9854	1474
	6	10835		1463
	TWO Way ANOVA with Tukey post-hoc test	P Value summary	P Value
	VEH vs OA	****	<0.0001
	OA vs OA+iDAGT1	****	<0.0001
Figure 6h		MFI (Median Fluoresence Intensity)
		FITC-tau uptake
	Cultured microglia (Male)	4OH TAM
	Replicate	WT (Cre-)	RKO (Cre+)
	1	4479	1168
	2	3794	1173
	3	4672	1185
	4		1167
	5		1149
	two-tailed t-test	P Value summary	P Value
	Cre- vs Cre+	****	<0.0001
Figure 6i		MFI (Median Fluoresence Intensity)
		BODIPY
	Cultured microglia (+ 4OH TAM), Male	Cre-		Cre+
	Replicate	VEH	iDGAT1	VEH	iDGAT1
	1	25170	19172	30403	26241
	2	25240	19657	31260	27972
	3	25490	19332	32140	28681
	4				29735
	TWO Way ANOVA with Tukey post-hoc test	P Value summary	P Value
	Cre- VEH vs Cre+ VEH	****	<0.0001
	Cre- VEH vs Cre- iDGAT1	****	<0.0001
	Cre+ VEH vs Cre+ iDGAT1	**	0.0015
	Cre- iDGAT1 vs Cre+ iDGAT1	****	<0.0001
Figure 6j		MFI (Median Fluoresence Intensity)
		FITC-tau aggregate
	Cultured microglia, Male	Cre-
	Replicate	VEH	iDGAT1
	1	4479	4613
	2	3794	4527
	3	4672	4599
	4		4538
	two-tailed t-test	P Value summary	P Value
	VEH vs iDGAT1	ns	0.3085
		MFI (Median Fluoresence Intensity)
		FITC-tau aggregate
	Cultured microglia	Cre+
	Replicate	VEH	iDGAT1
	1	1168	1350
	2	1173	1348
	3	1185	1343
	4	1167	1327
	5	1149
	two-tailed t-test	P Value summary	P Value
	VEH vs iDGAT1	****	<0.0001

## Sheet: Fig.7 raw data
Figure 7f		Fold change to VEH
	Cultured microglia (Mixed sex, WT)	BODIPY (2hr incubation)
	Replicate	VEH	SM 50μM	SM 100μM
	1	0.98973	1.1246	1.25676	SET1
	2	0.981574	1.11841	1.2779
	3	0.970699	1.10603	1.22912
	4	1.058	1.20223	1.24981
	5		1.15949
	6	1	1.11147	1.17826	SET2
	7	1	1.14583	1.11448
	ONE Way ANOVA with Tukey post-hoc test	P Value summary	P Value
	VEH vs SM 50μM	****	<0.0001
	VEH vs SM 100μM	****	<0.0001
Figure 7g		Fold change (based on CPM)
	Cultured microglia (Male)	Sgms1		Sgms2		Samd8		Smpd1		Smpd2		Smpd4		Smpd5		Smpdl3a		Smpdl3b
	Replicate	Cre-	Cre+	Cre-	Cre+	Cre-	Cre+	Cre-	Cre+	Cre-	Cre+	Cre-	Cre+	Cre-	Cre+	Cre-	Cre+	Cre-	Cre+
	1	1.09851	1.5476	1.03268	1.66652	0.989882	1.1657	1.02462	1.13787	1.06416	1.34277	1.01637	1.29774	1	1.03745	0.959117	1.06186	1.00317	1.55468
	2	1.01181	1.08409	1.02059	1.30931	1.01137	0.954205	1.0554	0.959376	0.978843	1.13257	0.944661	1.08496	0.895131	0.940075	1.02096	0.910236	1.12203	1.34073
	3	0.88968	1.27728	0.946732	1.57789	0.998752	1.07543	0.919984	0.901108	0.957	1.19893	1.03897	1.18239	1.10487	0.93633	1.01992	0.980764	0.874802	1.19334
	Multiple two-tailed t tests	P Value summary	P Value	P Value summary	P Value	P Value summary	P Value	P Value summary	P Value	P Value summary	P Value	P Value summary	P Value	P Value summary	P Value	P Value summary	P Value	P Value summary	P Value
	Cre- vs Cre+	ns	0.139303	**	0.03396	ns	0.399329	ns	0.99508	*	0.048431	ns	0.074071	ns	0.704479	ns	0.76764	ns	0.053316

## Sheet: Supplementary Fig. S1 raw data
Figure S1a	PS19;Cx3cr1::CreERT2;Nr1d1fl/fl (Tamoxifen, 20mg/Kg)				PS19;Cx3cr1::CreERT2;Nr1d1fl/fl (Tamoxifen, 20mg/Kg)
	Male	CA1 Thickness			Male	Granule layer Thickness
	mouse #	PS19;Cre-	PS19;Cre+		mouse #	PS19;Cre-	PS19;Cre+
	1	0.97561	0.764967		1	1.17391	1.22554
	2	1.01256	0.946046		2	1.36685	1.49456
	3	1.0643	1.03843		3	0.695652	1.41576
	4	0.97561	0.746489		4	0.820652	0.866848
	5	0.971914	0.875831		5	0.942935	0.692935
	6		0.702143		6		0.402174
	two-tailed t-test	P Value summary	P Value		two-tailed t-test	P Value summary	P Value
	PS19;Cre- vs PS19;Cre+	*	0.0322		PS19;Cre- vs PS19;Cre+	ns	0.9435
Figure S1b	PS19;Cx3cr1::CreERT2;Nr1d1fl/fl (Tamoxifen, 20mg/Kg)				PS19;Cx3cr1::CreERT2;Nr1d1fl/fl (Tamoxifen, 20mg/Kg)
	Female	CA1 Thickness			Female	Granule layer Thickness
	mouse #	PS19;Cre-	PS19;Cre+		mouse #	PS19;Cre-	PS19;Cre+
	1	0.886765	1.05		1	1.05509	1.16441
	2	0.930882	1.00588		2	1.08559	1.01949
	3	1.21765	1.16471		3	1.21271	0.775424
	4	0.820588	1.11176		4	1.01186	1.12119
	5	1.15588			5	1.04746
	6	0.988235			6	0.587288
	two-tailed t-test	P Value summary	P Value		two-tailed t-test	P Value summary	P Value
	PS19;Cre- vs PS19;Cre+	ns	0.3527		PS19;Cre- vs PS19;Cre+	ns	0.8798

## Sheet: Supplementary Fig. S2 raw data
Figure S2b	Representative image 1		Representative image 2
Figure S2c	Normalized mRNA levels
	Il-1b	Male microglia		Female microglia
	Replicate	LPS-	LPS+	LPS-	LPS+
	1	0.925531	4147.17	0.66764	1015.51
	2	0.865642	3999.85	1.47999	848.025
	3	1.20883	4258.42	0.852369	838.757
	4	1.24404	2200.23	1.32656	1061.19
	5	0.685905	2136.95	0.754677	760.541
	6	1.07006	2077.85	0.918758	962.005
	TWO Way ANOVA with Tukey post-hoc test	P Value summary	P Value
	Male LPS+ vs Female LPS+	****	<0.0001
	Normalized mRNA levels
	Il-6	Male microglia		Female microglia
	Replicate	LPS-	LPS+	LPS-	LPS+
	1	1.17078	64797.2	0.926436	42914.1
	2	0.860959	66147.6	0.953404	38337.4
	3	0.968264	64168.1	1.12016	36961.3
	4	0.943653	102190	0.360028	16377.1
	5	0.439408	98867.8	0.980589	14598.6
	6	1.61694	103812	1.65938	16531.3
	TWO Way ANOVA with Tukey post-hoc test	P Value summary	P Value
	Male LPS+ vs Female LPS+	****	<0.0001
Figure S2e	Cx3cr1::CreERT2;Nr1d1fl/fl (Tamoxifen, 20mg/Kg)
	(+LPS)	Normalized mRNA levels
	Il-16	Male		Female
	mouse #	Cre-	Cre+	Cre-	Cre+
	1	21.9789	54.6265	1.22196	15.6542
	2	28.1001	57.2101	13.6082	9.01716
	3	16.305	30.8632	16.8616	17.485
	4	22.6105	28.3253	12.2978	17.2209
	5		32.2528	20.2163	20.16
	6		21.469	24.4443	0.568304
	7		33.0686	17.0051
	8		33.7043	20.6388
	9		31.209
	TWO Way ANOVA with Tukey post-hoc test	P Value summary	P Value
	Male LPS- vs Female LPS-	ns	0.1346
	Male LPS+ vs Female LPS+	***	0.0005
	Cx3cr1::CreERT2;Nr1d1fl/fl (Tamoxifen, 20mg/Kg)
	(+LPS)	Normalized mRNA levels
	Il-b	Male		Female
	mouse #	Cre-	Cre+	Cre-	Cre+
	1	96.6439	291.982	26.4106	13.6521
	2	79.7673	537.854	7.66895	12.2416
	3	75.0755	258.459	25.7465	1.4082
	4	76.8081	114.292	44.9155	14.2384
	5		110.183	16.4653	17.9681
	6		90.2815	24.6204	32.0669
	7		116.284	29.4349	2.37051
	8		170.621
	9		156.931
	TWO Way ANOVA with Tukey post-hoc test	P Value summary	P Value
	Male LPS- vs Female LPS-	ns	0.5006
	Male LPS+ vs Female LPS+	****	0.0003
	Cx3cr1::CreERT2;Nr1d1fl/fl (Tamoxifen, 20mg/Kg)
	(+LPS)	Normalized mRNA levels
	Gfap	Male		Female
	mouse #	Cre-	Cre+	Cre-	Cre+
	1	2.21761	2.28657	1.85071	3.02194
	2	2.99325	1.65492	2.43926	2.95542
	3	2.72264	2.78309	4.83551	3.21946
	4	3.16397	4.64069	1.30248	2.87492
	5		5.51007	2.66762	2.46568
	6		2.80557	2.3786	0.991384
	7		3.8993	2.82989
	8		3.7273	3.72741
	9		3.08306
	TWO Way ANOVA with Tukey post-hoc test	P Value summary	P Value
	Male LPS- vs Female LPS-	ns	0.3597
	Male LPS+ vs Female LPS+	ns	0.3352
	Cx3cr1::CreERT2;Nr1d1fl/fl (Tamoxifen, 20mg/Kg)
	(+LPS)	Normalized mRNA levels
	Cd68	Male		Female
	mouse #	Cre-	Cre+	Cre-	Cre+
	1	1.19252	1.14143	0.984549	1.27232
	2	1.23674	0.796047	0.912001	0.913793
	3	1.13605	0.912765	1.08768	0.805934
	4	1.07653	0.989507	1.07733	1.29072
	5		1.15081	1.04918	1.03595
	6		1.1038	0.988677	1.17293
	7		1.36935	1.06653
	8		1.13419	1.07608
	9		0.968025
	TWO Way ANOVA with Tukey post-hoc test	P Value summary	P Value
	Male LPS- vs Female LPS-	ns	0.2038
	Male LPS+ vs Female LPS+	ns	0.3403

## Sheet: Supplementary Fig. S3 raw data
Figure S3b		MFI (Median Flurescence Intensity)
	Cultured microglia (Mixed sex, WT)	FITC-tau uptake
	Replicate	non-treat	VEH	LPS 50ng/ml
	1	263	2603	1982
	2	276	2382	2049
	3	275	2388	2031
	4	268	2507	1987
	5	268	2335	1987
	6	265	2372	2000
	TWO Way ANOVA with Tukey post-hoc test	P Value summary	P Value
	non treat vs VEH	****	<0.0001
	VEH vs LPS 50ng/ml	****	<0.0001
Figure S3c		MFI (Median Fluoresence Intensity)
	Cultured microglia (Mixed sex, WT)	BODIPY/cells
	Replicate	VEH	iDGAT1	OA	OA+iDGAT1
	1	13670	11887	22637	16119
	2	14016	13102	22921	17157
	3	15590	10774	19390	12779
	4	15808	11170	19880	13267
	5	15503	12942		15417
	6	15852			15940
	7				15852
	8				14067
	9				15037
	10				15037
	11				13950
	12				14383
	13				15079
	14				12728
	15				13123
	16				14706
	TWO Way ANOVA with Tukey post-hoc test	P Value summary	P Value
	VEH vs iDGAT1	**	0.0023
	VEH vs LPS	****	<0.0001
	LPS vs LPS+iDGAT1	****	<0.0001
Figure S3d		Fold change to VEH MFI (Median Flurescence Intensity)
	Cultured microglia (Mixed sex, WT)	FITC-tau uptake
	Replicate	VEH	iDGAT1	OA	OA+iDGAT1
	1	1.00978	1.03327	0.80738	0.854347
	2	1.01202	1.01314	0.798434	0.829746
	3	0.988538	1.02209	0.789488	0.855465
	4	0.989656	1.01202	0.792843	0.864412
	5	0.983347	1.00196	0.806262	0.847638
	6	1.00841	1.00643	0.798434	0.847638
	7	0.997197	1.02819	0.84155	0.884419
	8	1.01105	1.01368	0.823083	0.884419
	9		1.03347	0.821105	0.862655
	10		0.969497	0.825062	0.884419
	TWO Way ANOVA with Tukey post-hoc test	P Value summary	P Value
	VEH vs iDGAT1	ns	0.357
	VEH vs LPS	****	<0.0001
	LPS vs LPS+iDGAT1	****	<0.0001

[truncated: 4 more sheets: Supplementary Fig. S4 raw data, Supplementary Fig. S5 raw data, Supplementary Fig. S6 raw data, Supplementary Fig. S7 raw data]
